# Supplementary material for: High Density Lipoproteins: Metabolism, Function, and Therapeutic Potential
Source: Front Cardiovasc Med. 2020 Mar 31;7:39. doi: 10.3389/fcvm.2020.00039 (PMC7136892; doi:10.3389/fcvm.2020.00039)
Supplement: Supplementary Table 1 — Details of the different HDL sub-classification categories based on the different methods of HDL separation. Nuclear magnetic resonance (NMR) [method described in Otvos et al. (38)] has the advantage of measuring HDL classes from whole plasma and thus does not require preliminary isolation. [file Table_1.xlsx]

## Sheet: miniReview-SuppTable1
				HDL Subclasses
				1) Based on density and size	Ultracentrifugation, Gradient Gel Electrophoresis	HDL 1
						HDL 2	HDL 2a
							HDL 2b
						HDL 3	HDL 3a
							HDL 3b
							HDL 3c
				2) Based on charge, shape and size	2-D Electrophoresis, Agarose Gel Migration	pre-β HDL	pre-β HDL 1
							pre-β HDL 2
						α-HDL	pre-α-HDL 1
							pre-α-HDL 2
							pre α-HDL 3
							α-HDL 1
							α-HDL 2
							α-HDL 3
							α-HDL 4
				3) Based on protein composition	Proteomics, Electroimmunodiffusion	Apolipoprotein A1
						Apolipoproteins A1 and A2
				4) Based on NMR	NMR Sprectroscopy	Small HDL
						Medium HDL
						Large HDL
